# Supplementary material for: Heritability Estimates of Behavioral Traits and Their Genetic Relationships with Performance Traits in Japanese Quail
Source: Animals (Basel). 2026 Jun 23;16(13):1943. doi: 10.3390/ani16131943 (PMC13360013; doi:10.3390/ani16131943)
Supplement: Supplementary file 1 [file animals-16-01943-s001.zip]

Archive with 1 entries (1 files):
- animals-4360725-supplementary.pdf
